# Supplementary material for: Identification of Altered Metabolic Pathways in Plasma and CSF in Mild Cognitive Impairment and Alzheimer’s Disease Using Metabolomics
Source: PLoS One. 2013 May 20;8(5):e63644. doi: 10.1371/journal.pone.0063644 (PMC3658985; doi:10.1371/journal.pone.0063644)
Supplement: Table S1 — Altered metabolites in plasma of AD, MCI and CN patients. Data was generated using 1 way ANOVA (p<0.05). FC – fold change between indicated groups; MCI – mild cognitive impairment; AD – Alzheimer’s Disease; CN – cognitively normal. Metabolites detected and identified in all three study groups are highlighted in bold font. Compound identification codes: CAS- Chemical Abstracts Service; KEGG- Kyoto Encyclopedia of Genes and Genomes; HMP- Human Metabolome Project; LMP ID- nonpolar lipid metabolite IDs. (XLSX) [file pone.0063644.s001.xlsx]

## Sheet: Sheet1
Supplementary Table 1. Altered metabolites in plasma in AD, MCI and CN groups.
Compound	p (Corr)	FC (AD vs CN)	FC (AD vs MCI)	FC (MCI vs CN)	CAS Number	HMP ID	KEGG ID	LMP ID	Mass	Retention Time	Ionization mode
Methylglyoxal	0.0183219	-32.605	-19.605	1.6631	78-98-8		C00546		72.0211	0.902828	RPC18-
Lactaldehyde	0.0408163	-1.01563	-1.34405	-1.32337	598-35-6	HMDB03052	C00424		74.0369	1.39593	HILIC-
2-Pyrrolidinone	0.0436081	1.87125	1.31756	1.42023	616-45-5	HMDB02039	C11118		85.0525	2.83198	HILIC+
Acetoin	0.00652252	-1.01118	-1.47174	-1.45547	513-86-0	HMDB03243	C00810		88.0519	3.16378	RPC18-
Succinic anhydride	0.0318595	-1.23806	-1.26299	-1.02013	108-30-5				100.016	1.85428	HILIC-
Indole	0.0304409	-1.19883	-1.1881	1.00903	120-72-9	HMDB00738	C00463		117.057	3.64728	RPC18-
Vigabatrin	0.0425222	-1.02638	-1.24669	1.21464	68506-86-5		C07500		129.079	5.88496	HILIC+
DL-Ornithine	0.0148291	-1.06434	10.3534	11.0195	1069-31-4	HMDB00214	C00077		132.089	0.823254	RPC18-
N-Acetylarylamine	0.0429499	-1.05927	1.82833	1.93669	55576-55-1	HMDB01250	C02558		135.067	3.03337	HILIC-
Urocanic acid	0.00944204	1.24821	1.31923	-1.0569	104-98-3	HMDB00301	C00785		138.043	1.67299	HILIC+
1-Aminocyclohexanecarboxylic acid	0.0429335	-3.66966	-16.9551	-4.62035	2756-85-6	HMDB02279			143.095	1.02106	RPC18+
Propionylglycine methyl ester	0.021306	2.62703	3.41483	-1.29988		HMDB00813			145.073	2.06384	HILIC+
2-oxo-4-hydroxy-hexanoic acid	0.0272013	-1.6233	-4.0802	-2.51352			C06762		146.057	1.48252	HILIC-
5,7-nonadienoic acid	0.0408163	3.09484	1.17142	-2.64195					154.098	1.29062	HILIC-
2-Methylbutyrylglycine	0.0105507	-2.5179	-1.01076	-2.49109	52320-67-9	HMDB00339			159.09	6.55588	HILIC+
Phenylalanine	0.0271	-1.93989	-1.24991	1.55203	63-91-2	HMDB00159	C00079		165.079	1.24688	RPC18+
Terephthalic acid	0.00944204	1.78104	-1.0717	1.90874	100-21-0	HMDB02428	C06337		166.027	1.01611	HILIC+
ACECLIDINE	0.0425294	2.21756	2.23773	-1.00909	827-61-2		D02750		169.111	1.43709	HILIC+
Hippuric acid	0.0382072	3.81767	-1.19246	4.55241	495-69-2	HMDB00714	C01586		179.059	3.00415	HILIC+
2,4-DINITROPHENOL	0.0330517	2.01679	2.1029	1.0427	51-28-5				184.011	0.984614	HILIC-
Indoleacrylic acid	0.0227707	-1.22922	-1.20078	1.02368	1204-06-4	HMDB00734	C00331		187.063	3.64999	RPC18+
8-Amino-7-oxononanoate	0.00371829	-1.27781	3.16726	-4.04715	4707-58-8		C01092		187.122	1.45146	HILIC+
Asymmetric dimethylarginine	0.0469269	27.8977	6.17943	4.51462	30344-00-4	HMDB03334			202.143	8.5756	HILIC+
PYROGALLIN	0.000116882	-1.71127	-1.68799	1.01379	18483-80-2				204.042	1.96525	HILIC-
Tryptophan	0.00652252	-1.33069	-1.30361	1.02077	73-22-3		C00078		204.09	3.64698	RPC18-
10-hydroxy-11-dodecenoic acid	0.0453937	-6.11427	-4.51047	1.35557					214.158	0.89833	HILIC-
12-amino-dodecanoic acid	0.0271213	1.09503	-1.71218	1.87489					215.188	1.20855	HILIC+
EUPATORIOCHROMENE	0.0371516	2.82823	-2.27132	-6.42384	19013-03-7		C09006		218.093	1.17969	RPC18+
9,12-dioxo-dodecanoic acid	0.026767	1.28866	-1.40862	-1.81524					228.136	1.1447	HILIC-
Glu Ser	0.0208078	-1.33847	-1.86653	-1.39452					234.086	1.22979	RPC18+
3E,13Z-octadecadien-1-ol	0.0271213	-1.37239	-1.09651	-1.2516				LMFA05000048	266.259	1.07026	HILIC+
Ser Asp Gly	0.0418718	-1.18498	-1.3858	-1.16947					277.092	5.64039	HILIC-
1-Methyladenosine	0.0245953	2.20884	1.16064	1.90312	15763-06-1	HMDB03331	C02494		281.114	6.05915	HILIC+
5-octadecylenic acid - 1.9778987	0.0439559	4.60963	1.61613	-2.85226				LMFA01030065	282.254	1.9779	HILIC-
1,3-DIPROPYL-8-CYCLOPENTYLXANTHINE [DPCPX]	0.0329232	-3.19301	-5.19569	1.62721	102146-07-6				304.19	5.41082	HILIC+
Isorhamnetin	0.0313057	-69.7331	-46.9549	1.48511	480-19-3	HMDB02655	C10084		316.058	0.916753	RPC18-
Val Ser Lys	0.0210427	9.82818	2.62145	3.74914					332.202	1.08497	HILIC+
Anandamide (20:2, n-6)	0.0485285	-9.31214	-11.8008	1.26725				LMFA08040002	351.315	1.1215	HILIC+
1-octadecanoyl-rac-glycerol	0.036399	-1.65369	-1.15275	-1.43456					358.311	1.07046	HILIC+
Testosterone sulfate - 0.8743172	0.0161304	-1.23436	-2.36783	-1.91826	651-45-6	HMDB02833	C00535		368.165	0.874317	HILIC-
Cys Tyr Cys	0.02334	-1.24275	-1.31259	-1.05619					387.089	1.63218	HILIC-
3beta,4beta-Dihydroxy-5beta-cholan-24-oic Acid	0.0318595	1.55782	1.32949	-1.17174					392.291	1.07263	HILIC-
2beta,3beta-Dihydroxy-6-oxo-5alpha-chol-7-en-24-oic Acid	0.0413758	4.78409	-3.68776	-17.6426					404.253	0.914418	HILIC-
Trp Gly Phe	0.0122442	-1.35555	-1.38469	-1.0215					408.18	3.64966	RPC18+
Met His Lys	0.00379277	-2.2262	-82.8125	-37.199					414.205	6.44207	RPC18-
(24S)-1alpha,24-dihydroxy-22-oxa-20-epivitamin D3 / (24S)-1alpha,24-dihydroxy-22-oxa-20-epicholecalc	0.01536	-9.92114	8.87674	-88.0674				LMST03020059	418.306	1.07486	HILIC+
3alpha,6alpha,12alpha-Trihydroxy-7-oxo-5beta-cholan-24-oic Acid	0.00977217	-1.04274	1.3945	1.4541					422.268	5.65823	RPC18+
25-hydroxy-26,27-dimethylvitamin D3 / 25-hydroxy-26,27-dimethylcholecalciferol	0.042654	1.31472	-1.14166	1.50097				LMST03020416	428.367	1.02204	HILIC+
(17Z)-1alpha,25-dihydroxy-26,27-dimethyl-17,20,22,22,23,23-hexadehydrovitamin D3 / (17Z)-1alpha,25-d	0.0227707	-5.81294	-3.53445	1.64465				LMST03020391	438.314	13.6176	RPC18+
27-nor-5b-cholestane-3a,7a,12a,24,25-pentol	0.031724	2.23995	-1.50484	-3.37077	78648-95-0	HMDB02126			438.334	1.0713	HILIC-
(23R,25R)-1alpha,25-dihydroxyvitamin D3 26,23-lactone / (23R,25R)-1alpha,25-dihydroxycholecalciferol	0.0303331	2.83452	-4.90633	13.9071				LMST03020122	444.286	5.69863	HILIC+
Glycoursodeoxycholic acid	0.0313057	1.15003	18.7924	16.3408	64480-66-6	HMDB00708			449.311	8.60826	RPC18-
Ritodrine glucuronide	0.00209023	2.9081	-16.1682	-47.0187	129464-58-0				463.181	6.10438	RPC18-
Met Trp Gln	0.00473347	-1.6219	1.67221	-2.71215					463.188	5.03008	HILIC+
6alpha-Hydroxycastasterone	0.021306	1.60103	1.70479	-1.06481				LMST01030128	466.365	1.09184	HILIC+
Netilmicin	0.0485285	1.71397	-2.32194	3.97974					475.303	4.13133	HILIC+
1beta,25-dihydroxy-2beta-(3-hydroxypropoxy)vitamin D3 / 1beta,25-dihydroxy-2beta-(3-hydroxypropoxy)c	0.033316	-1.86965	-2.66974	1.42794				LMST03020478	490.367	1.08676	HILIC+
1-Hydroxyvitamin D3 3-D-glucopyranoside	0.021306	2.43743	-1.11922	2.72804				LMST03020671	576.365	6.40449	HILIC+
Biliverdin IX	0.00118249	-1.89025	-1.18937	-1.58929	114-25-0	HMDB02309	C00500		582.25	1.40454	HILIC+
Bilirubin	0.0408163	-1.97279	-1.95336	1.00995	635-65-4	HMDB00054	C00486		584.264	1.05755	HILIC-
GlcAbeta-Cer(d18:1/18:0)	0.00944204	-1.05407	-1.1255	1.06776					741.574	5.05972	HILIC+
GPEtn(18:1(11Z)/18:1(9Z))[U]	0.0181651	4.43246	1.0795	4.10605				LMGP02010034	765.53	2.41672	HILIC+
GPEtn(20:4(5Z,8Z,11Z,14Z)/20:4(5Z,8Z,11Z,14Z))[U]	0.00450438	5.85017	-2.51171	14.6939				LMGP02010040	787.52	5.31675	HILIC+
GPGro(17:0/20:4(5Z,8Z,11Z,14Z))	0.0326445	-1.11543	-1.40274	-1.25757				LMGP04010006	801.548	5.128	HILIC-
GPEtn(O-16:0/22:5(4Z,7Z,10Z,13Z,16Z))	0.0124646	-1.03066	-1.43831	-1.39553				LMGP02020006	811.569	4.99876	HILIC-
C9 H7 N5 O2	0	-1.67768	-46.8344	-27.9161					217.063	1.96899	HILIC-
C9 H5 Cl N2 O5	0.0353536	1.19222	13.1251	11.0089					255.989	0.95061	RPC18-
C9 H23 N11 O	0.0277322	-18.6691	-5.66152	-3.29755					301.209	4.82472	HILIC+
C9 H19 N3 O2	0.0199819	-4.86385	1.22195	-5.94337					201.148	6.73818	HILIC+
C9 H18 N2 O	0.0483523	1.78985	-1.29005	2.30899					170.142	1.20733	HILIC+
C9 H13 Cl N2 O6	0.026785	-1.15512	-1.28841	-1.11539					280.045	1.63507	HILIC-
C8 H7 N7 O2	0.0439559	-1.09442	-1.21559	-1.11071					233.065	5.63351	HILIC-
C8 H4 O3	0.0400356	1.0852	1.20843	-1.11356					148.016	1.02154	HILIC+
C8 H3 Cl2 N3 O6 S5	0.0240297	-2.51313	-4.42758	1.76178					466.801	5.85745	HILIC+
C8 H18 O4	0.029919	1.68395	1.68452	-1.00034					178.119	1.2335	HILIC+
C8 H12 N2 O3 S3	0.033316	1.04198	-1.27279	1.32622					280.002	5.52346	HILIC+
C8 H12 Cl N3 O - 2.9285357	0.0490827	1.63039	1.94584	1.19348					201.067	2.92854	HILIC-
C8 H11 N5 O7	0.00023317	-1.41976	-1.4476	-1.01961					289.066	3.64703	RPC18-
C8 H10 O5 S	0.045237	-1.70165	2.23863	3.80936					218.024	0.714099	HILIC-
C8 H10 N4 O4	0.0242117	-1.20441	-1.24795	-1.03615					226.072	3.65036	RPC18+
C7 H4 N2 O4	0.0457888	-1.34383	-1.56632	-1.16556					180.019	2.02688	RPC18+
C7 H4 Cl2 O4	0.0318595	1.2117	-1.18381	-1.43442					221.948	0.732509	HILIC-
C7 H18 Cl N9 O	0.0122442	-1.89702	-6.777	-3.57245					279.132	1.25004	RPC18+
C7 H12 Cl2 N2 O4	0.014336	18.6465	17.6454	-1.05673					258.017	0.714256	HILIC-
C7 H Cl O4 S4	0.0441197	1.54481	-2.52528	-3.90108					311.844	0.728812	HILIC-
C6 H8 O3 S	0	-6.18972	-98.6597	-15.9393					160.019	1.87082	HILIC-
C6 H8 Cl N3 O5	0	-7.73789	-88.6753	-11.4599					237.016	1.97212	HILIC-
C6 H4 Cl N3 O S2	0.0392774	-1.20068	6.95504	8.35079					232.948	0.972034	RPC18-
C6 H2 N2 O7	0.000513528	1.03889	1.11297	1.07131					213.986	4.86424	RPC18-
C6 H13 N O + 5.70725	0	52.6987	7.33215	7.18735					115.099	5.70725	HILIC+
C6 H13 Cl3 N6 S4	0.014336	-1.04913	-1.14649	-1.0928					401.915	5.51905	HILIC-
C6 H11 N O S	0.0122442	2.41978	-5.1157	-12.3789					145.055	5.75381	RPC18+
C51 H36 Cl N	0.00107282	1.39796	1.20818	1.15708					697.253	0.97014	HILIC+
C5 H9 N5 O2 S	0	-43.4985	-119.04	-2.73665					203.047	1.97128	HILIC-
C5 H9 N	0.0427655	1.09539	-1.85654	-2.03363					83.0724	0.80702	RPC18+
C5 H9 N O S	0.0400356	3.5783	3.82237	-1.06821					131.04	3.29954	HILIC+
C5 H5 N O4	0.045237	-5.18745	-6.05746	-1.16771					143.022	1.20073	HILIC-
C5 H2 N2 O5	0.000127929	1.07048	1.14294	1.06769					169.996	4.86422	RPC18-
C49 H30 Cl N O	3.7e-07	3.99585	3.01706	1.32442					683.202	0.986854	HILIC+
C48 H70 Cl N3	0.0471691	1.72731	-1.16986	2.0207					723.525	4.40663	HILIC+
C47 H67 N3 O S	0.0485756	1.11176	-1.81648	2.01948					721.501	2.08893	HILIC+
C44 H36 N4 O3 S	0.00238021	3.68188	2.7699	1.32925					700.253	0.97255	HILIC+
C43 H80 N2 O3 S	0.00944204	-4.41028	-3.16597	-1.39302					704.588	5.98381	HILIC+
C42 H83 N O5 S	0.0362	-1.06813	-1.23286	1.15422					713.601	1.07491	HILIC+
C41 H82 N4 S3	0.00646734	-1.02355	1.10272	-1.12868					726.573	6.02538	HILIC+
C40 H69 N3 O3 S2	0.0407312	-1.34113	-1.75917	1.31171					703.478	0.991033	HILIC+
C40 H36 N2 O8 + 1.4116377	0.0277322	-1.70771	-1.68783	-1.01178					672.248	1.41164	HILIC+
C40 H34 Cl N3 O2	0.000687	1.68225	1.1964	1.40609					623.234	0.976515	HILIC+
C4 H8 N2 O4 S	0.0170095	-1.46981	-1.40755	-1.04423					180.019	1.19365	HILIC+
C4 H4 N4 O2	0.00371829	1.66767	1.20752	1.38107					140.034	1.5076	HILIC+
C4 H2 O6 S4	0.0122442	-1.10254	-1.13483	-1.02928					273.873	0.842738	RPC18+
C4 H13 N3 O3 S2	0.00480717	-75.9784	-5.24698	14.4804					215.039	3.8981	RPC18-
C4 H11 N + 1.2103343	0.0390086	1.24117	-1.21517	-1.50824					73.0879	1.21033	RPC18+
C4 H11 N O3 + 6.5848055	0.000149	8.5403	4.29587	1.98803					121.072	6.58481	HILIC+
C39 H40 N2 O4 S2	0	-96.0803	-1.84625	-52.0408					664.243	1.1745	HILIC+
C39 H34 N2 O6	0.0277322	-6.64597	-3.48372	-1.90772					626.243	1.15896	HILIC+
C38 O6 S3	0.033316	-5.5876	-1.36193	-4.1027					647.885	5.46372	HILIC+
C38 H75 N15	0.00083	-2.38317	-1.80356	-1.32137					741.635	1.06612	HILIC+
C38 H75 N O7 S2	0.021306	1.71497	-5.29779	9.08554					721.498	2.15465	HILIC+
C38 H58 N6 O4	1.23e-05	-2.36733	-1.18905	-1.99093					662.453	0.99044	HILIC+
C38 H34 N2 O6	0.021306	-6.08229	-7.11688	1.1701					614.241	1.51238	HILIC+
C38 H32 N2 O4	0.0404971	-12.3883	-2.83659	-4.36734					580.237	1.11041	HILIC+
C37 H57 N O S	0.0240297	-3.77328	-1.7049	-2.21319					563.415	0.98496	HILIC+
C37 H46 N2 O2	0.0473809	14.7112	1.64614	8.93675					550.353	1.20288	HILIC+
C36 H77 N7 O4 S	0.0407312	-1.30563	-3.44742	2.64042					703.577	6.0828	HILIC+
C36 H65 N5 O S2	0.00944204	2.90717	-1.32903	3.86372					647.462	1.21091	HILIC+
C36 H61 N3 O10	0.029919	-1.1492	-2.46549	2.14541					695.435	5.07837	HILIC+
C35 H74 N8 O6	0.00310176	1.53409	2.42122	-1.57828					702.574	6.0822	HILIC+
C35 H71 N5 O8 S	0.0158098	1.64696	1.01772	1.61829					721.503	1.48224	HILIC+
C35 H40 N2 O4 S	0.045237	-2.68069	-5.46061	-2.03702					584.271	1.63394	HILIC-
C35 H36 N4 O7 S	0.00705875	-1.4355	-1.40789	1.01961					656.229	3.6464	RPC18-
C35 H28 O13	0.045237	-1.68663	-4.58317	-2.71734					656.153	1.12274	HILIC-
C34 H72 N8 O6	0.0183545	1.31027	-1.01282	1.32707					688.557	6.10648	HILIC+
C34 H57 N3 O9	0.0473809	-1.53887	-3.66311	2.38039					651.41	4.96375	HILIC+
C33 H70 N8 O6	0.0499018	1.45442	1.03598	1.40392					674.542	6.13201	HILIC+
C33 H67 N5 O7 S	0.0277322	2.11204	-1.10686	2.33774					677.476	1.90536	HILIC+
C33 H65 N O4 S2	0.0361698	2.3821	-3.20802	7.64182					603.435	1.19904	HILIC+
C33 H59 N5 S2	0.0155434	1.59151	-1.42363	2.26573					589.423	1.59227	HILIC+
C33 H57 N5 S	0.00207308	-13.5087	1.4048	-18.977					555.432	1.20833	HILIC+
C32 H64 Cl2 N2 O8 S2	0.0439559	-1.27161	-22.6723	-17.8297					738.342	0.898172	HILIC-
C32 H61 N9 O8	0.0446939	10.2006	-1.84526	18.8228					699.466	4.92653	HILIC+
C32 H47 N5 O2 S	0.0413758	-1.83073	-7.78111	-4.25028					565.348	0.99524	HILIC-
C31 H63 N5 O6 S	0.0420833	1.17331	-1.3943	1.63594					633.45	1.21618	HILIC+
C31 H61 N O3 S2	0.00944204	6.18185	-2.21895	13.7172					559.412	1.20379	HILIC+
C31 H59 Cl O4	9.88e-05	-2.59959	-1.07875	-2.40981					530.405	1.03148	HILIC+
C31 H51 N O2 S	0.0164557	-1.26637	1.03772	1.31414					501.366	12.1634	RPC18+
C31 H47 N O	0.0227533	-10.0837	-4.95185	-2.03634					449.366	1.17912	HILIC+
C31 H43 N3 O8	0.0431251	1.49038	-1.08987	1.62431					585.306	6.50802	HILIC+
C30 H59 N O3 S2	0.017533	1.81494	-5.84344	10.6055					545.396	1.45355	HILIC+
C30 H59 Cl N2 O S3	0.00150281	22.2264	7.268	3.05811					594.345	1.34784	HILIC+
C30 H31 N7 S	1.79e-06	21.3802	-1.00258	21.4355					521.236	1.0678	HILIC+
C3 H5 N O2	0.0353536	4.51625	-11.0317	-49.8217					87.0328	0.930979	RPC18-
C3 H4 O S	0.0458253	-1.28855	1.04095	-1.34131					87.9981	0.987613	HILIC+
C3 H4 N2 O2 S - 0.9683513	0.0318595	1.13014	1.12106	-1.0081					131.999	0.968351	HILIC-
C29 H59 N5 O5 S	0.0303331	2.18011	1.33068	1.63835					589.424	1.20555	HILIC+
C28 H55 N O2 S2	0.0404971	4.76581	1.93418	2.46399					501.369	1.25895	HILIC+
C28 H50 N18 O3	0.0132251	2.1953	-8.88368	19.5024					686.432	6.94356	HILIC+
C28 H5 N3 O17 S	0.0303331	11.2537	-3.39726	38.2318					686.934	6.94404	HILIC+
C28 H2 N2 O20	5.02173e-05	1.17461	1.58514	1.3495					685.92	4.863	RPC18-
C27 O18	0.0122442	-4.3893	4.46016	19.577					611.908	11.7087	RPC18+
C27 H57 N11 O10	0.0227707	-2.73539	-6.92168	-2.53041					695.429	5.38147	RPC18+
C27 H55 N5 O4 S	0.011455	1.705	-1.0655	1.81669					545.397	1.20388	HILIC+
C27 H44 N14 S	0.0413034	18.2861	24.4029	-1.33451					596.36	1.339	HILIC+
C26 O12 S2	0.0117448	-8.07955	1.34554	10.8714					567.883	11.7591	RPC18+
C26 H59 N17 O7	0.00888603	9.48958	-2.37102	22.5					721.479	5.011	HILIC+
C26 H52 N8 O9	0.0227707	-2.33196	6.03693	14.0779					620.386	6.24973	RPC18+
C26 H46 N18 O2	0.00944204	-1.35653	-3.45377	2.54603					642.405	6.73104	HILIC+
C26 H44 O S	3.83554e-06	-1.20255	-1.52717	-1.26995					404.312	1.07567	HILIC-
C26 H44 N22	0	-4.62943	31.7255	146.871					664.412	6.34856	RPC18+
C26 H30 Cl N O9	0.00646734	-1.65399	-1.13016	-1.4635					535.162	0.993262	HILIC+
C26 H3 N O21	0.02568	6.54198	-8.03071	52.5367					664.92	6.83778	HILIC+
C26 H16 O26	0.0499915	9.43622	-3.38654	31.9562					743.994	5.11027	HILIC+
C25 H53 N11 O9	0.0227707	-1.15019	1.29741	1.49227					651.403	5.27575	RPC18+
C25 H53 N11 O3	0.0353753	-1.03908	-2.94846	2.83757					555.438	1.09595	HILIC+
C25 H52 N8 O3 S2	0.0060999	-1.05547	1.64289	1.73403					576.36	6.14076	RPC18+
C25 H3 Cl3 O2 S2	0.0442284	-9.14605	-8.49122	1.07712					503.863	0.794002	RPC18-
C25 H24 N2 O4 S	1.79e-06	4.17033	-1.01942	4.25133					448.147	1.06657	HILIC+
C25 H2 N2 O S5	0.0135317	-48.1298	-9.00363	5.3456					505.876	0.816209	RPC18-
C25 H18 N8	0	11.3613	145.51	12.8075					430.166	1.10259	HILIC-
C24 H8 N2 O	0.00458717	-1.25808	-1.01692	1.23714					340.063	5.51061	HILIC-
C24 H55 N17 O6	0.0378006	10.6598	-2.31253	24.651					677.453	4.83682	HILIC+
C24 H51 N3 S3	0.0436081	1.28848	-1.34838	1.73737					477.326	6.50306	HILIC+
C24 H51 N3 O S	0.0449237	-1.45461	-1.15996	-1.25402					429.374	1.02687	HILIC+
C24 H50 N14 S2	0.0240297	2.31083	-1.13662	2.62653					598.379	6.51853	HILIC+
C24 H45 N7 O S	0.00944204	1.34625	-1.09088	1.4686					479.342	6.34686	HILIC+
C24 H40 O S	0.0245651	-2.18859	-1.82499	1.19924					376.278	1.086	HILIC-
C24 H2 N2 O13 S2	0.0190717	4.35284	-1.99431	8.68091					589.901	4.41591	HILIC+
C23 H52 N16 O7	0.00794736	-1.85673	-5.95334	3.20636					664.42	6.83801	HILIC+
C23 H51 N3 O S2	0.028462	-1.4052	-4.85466	-3.45479					449.349	11.6186	RPC18+
C23 H51 N25	0.0336557	1.54687	-1.01653	1.57244					677.475	1.31637	HILIC+
C23 H49 N11 O8	0.0427655	-1.22773	1.25881	1.54548					607.377	5.16156	RPC18+
C23 H49 Cl N2 O S	0.0271213	5.15956	2.91315	1.77113					436.326	1.08713	HILIC+
C23 H46 N4 S3	9.77889e-05	-1.50187	-1.61137	-1.07291					474.288	1.04334	HILIC-
C23 H40 N4 O2 S	0.0394262	1.73143	2.62642	1.51691					436.286	1.19132	HILIC-
C23 H38 N16 O9	0.0304937	-1.27943	-1.65713	-1.29521					682.301	1.01324	HILIC-
C23 H20 N4 O9	0.0429499	-1.23934	-1.43456	-1.15752					496.123	1.62715	HILIC-
C23 H N O22	0	-2.57502	21.8039	56.1454					642.901	6.29962	RPC18+
C22 H8 O24	0.0471691	44.8743	1.11329	40.308					655.942	4.72996	HILIC+
C22 H8 N4 O5	0.0394262	-2.01603	-2.65615	-1.31751					408.05	5.50927	HILIC-
C22 H54 N22 O2 + 4.520333	0.0353753	-4.16009	-1.34238	-3.09904					658.48	4.52033	HILIC+
C22 H54 N22 O2	0.0209758	1.02298	-1.04939	1.0735					658.481	4.604	HILIC+
C22 H52 N16 S2	0.0451327	27.1841	-4.48741	121.986					604.401	5.92585	HILIC+
C22 H5 N O2	0.0430898	1.30574	29.9876	22.966					315.032	4.33657	RPC18-
C22 H48 N26 O2	0	20.1852	-2.81046	56.7298					708.445	7.048	HILIC+
C22 H43 N O	0.0240297	-1.63003	-1.00564	-1.62089					337.337	1.09517	HILIC+
C22 H42 Cl2 N10 O	0.0408163	3.82514	1.783	-2.14534					532.292	1.04456	HILIC-
C22 H41 N O	0.0407312	1.21462	1.05051	1.15622					335.319	1.14027	HILIC+
C22 H24 O11 S3	0.0304409	-3.48906	-48.6274	-13.9371					560.049	4.77534	RPC18-
C22 H10 N8 O19 S	0.0130666	11.2586	-2.99644	33.7358					721.981	5.01147	HILIC+
C21 H8 N2 O21 S	0.0427655	-2.49219	8.80973	21.9555					655.934	11.6584	RPC18+
C21 H34 Cl2 N20 O3 S	0.00496141	-1.26929	-1.81735	-1.43178					716.221	1.0084	HILIC-
C21 H32 N8 O S2	0.0230478	-5.77666	-7.07798	-1.22527					476.214	9.5379	RPC18-
C21 H31 N3	0.0407312	9.55479	1.67295	5.71135					325.248	1.21306	HILIC+
C21 H3 N3 O3	0.0351054	-1.20076	1.17427	-1.41002					345.02	5.62373	HILIC+
C21 H25 N O S	0.0106173	13.6418	108.638	7.96365					339.166	6.78348	RPC18-
C21 H N O10 S4	0.00633892	-1.73034	2.70704	4.6841					554.848	6.08208	RPC18+
C20 H52 N12 O10	0.0372168	2.25365	-1.1621	2.61895					620.392	6.62505	HILIC+
C20 H48 N6 O9	0.0460406	25.5368	-2.68152	68.4773					516.348	5.21211	HILIC+
C20 H40 N8 O6	0.0427655	-1.1122	1.33881	1.48902					488.307	5.88797	RPC18+
C20 H4 O23	0.0407312	5.97186	-2.0598	12.3008					611.914	4.52693	HILIC+
C20 H34 N2 O16 S2	0.00379277	31.4626	-2.71558	-85.4392					622.134	0.928399	RPC18-
C20 H28 S4	0.00236603	1.76234	-54.2067	-95.5305					396.105	1.04968	RPC18-
C20 H27 N5 O S	0.033316	-15.9633	1.70382	-27.1985					385.194	0.785714	HILIC+
C20 H26 N4 O2 S	0.0447585	1.74648	-1.09359	-1.90994					386.178	1.04479	HILIC-
C20 H20 O S	0	7.28747	-14.0516	-102.401					308.123	0.915097	RPC18+
C19 H6 O25	0.0249508	-2.45921	6.39008	15.7145					633.922	11.6837	RPC18+
C19 H43 N11 S	0.0310525	1.64308	1.34644	1.22032					457.344	1.17928	HILIC+
C19 H42 N6 O5 S	0.0112643	-1.0076	1.44439	1.45536					466.294	5.8153	RPC18+
C19 H22 N6 O6	0.00652252	-1.50783	-1.55408	-1.03067					430.159	3.64649	RPC18-
C19 H17 N3 O18	0.0473809	24.6525	-2.09324	51.6037					575.051	5.69539	HILIC+
C18 O22	0.0277322	4.08216	-1.52925	6.24265					567.887	4.28031	HILIC+
C18 H6 O19 S2	0.0164557	-5.92246	3.12355	18.4991					589.895	11.7344	RPC18+
C18 H46 N16 O7	0.00292488	-1.37457	1.29247	1.77659					598.373	6.19667	RPC18+
C18 H45 N11 S2	0.00192043	2.23808	1.15223	1.94238					479.332	3.5023	HILIC+
C18 H38 N4 S	0.0277322	1.01214	1.27417	-1.25889					342.283	6.08321	HILIC+
C18 H29 N5 O + 6.6216607	0.00646734	1.04133	1.72667	-1.65814					331.237	6.62166	HILIC+
C18 H28 N6 O3 S	0.0205584	-3.5539	-5.41064	-1.52245					408.193	0.723324	HILIC-
C18 H27 N5	0.00646734	1.22665	1.03949	1.18005					313.227	5.84419	HILIC+
C18 H25 Cl O4 S2	0.0439559	-1.16185	-2.97009	-2.55633					404.088	2.80024	HILIC-
C18 H13 N O17 S4	0.0413034	3.87529	-11.4598	44.4099					642.907	6.73094	HILIC+
C17 H7 N3 O17 S3	0.00249196	-2.22643	-7.06213	3.17196					620.894	6.62489	HILIC+
C17 H6 O13 S	0.000513528	1.06133	1.20798	1.13818					449.953	4.86498	RPC18-
C17 H42 Cl3 N13 O S	0.0103818	8.74534	-1.49976	13.1159					581.242	1.27098	HILIC+
C17 H41 N15 O2 S	0.0407312	1.13762	-2.38594	2.71429					519.33	4.40245	HILIC+
C17 H3 N3 O6 - 3.6473017	0.0236326	-1.22028	-1.20717	1.01086					345	3.6473	RPC18-
C17 H24 N12 O5	0.0489784	1.33185	1.43273	1.07574					476.199	6.67568	RPC18-
C17 H11 N	0.0227707	-3.02932	-1.7291	1.75196					229.09	1.00977	RPC18+
C16 H9 N O16 S4	0.00286258	-1.70552	-5.45615	3.1991					598.88	6.51901	HILIC+
C16 H8 Cl3 N O2 S5	0.0060999	-1.72719	-1.10804	1.55878					510.822	5.95606	RPC18+
C16 H42 N16 O6	0.0111276	-1.05608	1.55271	1.63979					554.347	6.08207	RPC18+
C16 H33 N O	0.0423	1.41194	-1.16159	-1.6401					255.259	13.2709	RPC18+
C16 Cl N O21	0.0252894	1.23835	-1.98244	2.45496					576.868	6.40582	HILIC+
C15 H44 N14 O5 S	0.0111276	-1.0162	1.50959	1.53404					532.334	6.02057	RPC18+
C15 H36 Cl3 N7 O S4	0.00458717	-1.21418	1.84462	2.2397					563.096	1.086	HILIC-
C15 H34 N20 O	0.0111276	-1.02151	1.47948	1.5113					510.32	5.95588	RPC18+
C15 H32 Cl3 N3 O7 S2	0.0205584	1.53926	1.87176	1.21601					535.066	1.08933	HILIC-
C15 H31 Cl N2 O S	0.00458717	-6.18361	-54.608	-8.8311					322.181	1.08759	HILIC-
C15 H24 N6 O2 S	0.0301877	-1.21648	-1.77839	-1.46192					352.168	0.718504	HILIC-
C15 H22 N4	0.00944204	5.10311	7.87975	-1.54411					258.186	1.08168	HILIC+
C15 H21 N5	0.0136101	2.66222	7.36684	-2.76718					271.18	6.34261	HILIC+
C15 H20 Cl2 N2 O4 S	0.0408163	-93.7405	-196.473	-2.09592					394.052	1.07482	HILIC-
C15 H2 Cl3 N3 O2 S4	0.0079327	-1.01764	1.53004	1.55703					488.809	5.88735	RPC18+
C15 H18 O S2	0.00773994	-3.37445	-6.07389	1.79996					278.078	1.54353	HILIC+
C15 H17 N9 O5 S4	0.011455	17.233	-6.06485	104.516					531.024	5.31767	HILIC+
C15 H16 N8 O3	0.00201804	-1.29089	-1.35988	-1.05344					356.135	3.668	RPC18-
C14 H4 Cl3 N O S5	0.0122442	-1.00828	1.45483	1.46688					466.796	5.81561	RPC18+
C14 H31 N O	0.0471533	1.05655	1.18976	1.12608					229.24	9.64846	RPC18+
C14 H22 N2 O4 S	0.00944204	-23.6436	-6.95586	-3.39909					314.13	1.08457	HILIC+
C13 H5 Cl2 N O12 S3	0.0234624	-1.33347	4.50594	6.00856					532.836	6.0207	RPC18+
C13 H25 N O2 + 13.805037	0.0390086	-1.18186	-3.51942	-2.97786					227.188	13.805	RPC18+
C13 H25 N O2	0.0407312	-1.7811	-1.16394	-1.53023					227.19	1.10041	HILIC+
C13 H20 O S2	0.00940945	-3.25912	-2.69633	1.20873					256.094	1.56059	HILIC-
C13 H16 O S3 - 2.835562	0.0161304	3.18667	2.40482	-1.32512					284.037	2.83556	HILIC-
C13 H15 N O	0.00083	-1.2918	-92.2718	71.4287					201.116	1.64989	HILIC+
C12 H7 N S2	0.0304294	1.48111	43.5296	29.3898					229.003	2.96485	RPC18-
C12 H28 O2	0.0438026	-3.02263	-2.92117	1.03474					204.209	3.64948	RPC18+
C12 H25 N O	0.00944204	-1.25398	-2.68369	2.14014					199.193	1.13364	HILIC+
C12 H23 N	0.0427655	1.04563	1.20427	1.15172					181.182	5.62604	RPC18+
C12 H16 O6	0.000513528	-60.553	-27.0952	2.23483					256.094	5.33507	RPC18-
C12 Cl3 N S5	0.0227707	-1.0476	1.36517	1.43015					422.77	5.65817	RPC18+
C11 H14 Cl3 N5 O6 S5	0.0200391	-2.19855	4.33782	9.53693					576.861	6.14134	RPC18+
C11 H10 O S2	0.0439559	-2.15722	-1.90054	1.13506					222.019	5.00061	HILIC-
C10 H6 O S2	0.000225318	-4.33181	74.5562	322.963					205.988	3.26892	RPC18-
C10 H4 Cl2 O S	0.0353536	1.67793	34.7775	20.7264					241.936	0.820236	RPC18-
C10 H21 N O	0.0293062	-7.41007	-3.27534	-2.26238					171.162	1.15633	HILIC+
C10 H21 Cl2 N7 O5	0.0496039	-6.34634	1.42031	9.0138					389.098	0.891939	RPC18+
C10 H20 N6 O7 S	0.0413758	2.0512	4.97676	2.42627					368.112	2.63304	HILIC-
C10 H18 N8 O2 S	6.05744e-07	-9.05321	-6.60476	1.37071					314.127	1.0971	HILIC-
C10 H15 Cl O S - 1.9710993	0	-7.51904	-122.274	-16.2619					218.052	1.9711	HILIC-
C10 H Cl2 N O5 S5	0.0111276	-1.0395	1.42664	1.483					444.784	5.73874	RPC18+
831.2395@0.97932243	1.79e-06	1.73111	1.70019	1.01819					831.24	0.979322	HILIC+
834.2392@0.9796182	0.00427821	34.5294	50.1403	-1.4521					834.239	0.979618	HILIC+
757.2211@0.9826994	1.79e-06	1.83756	1.97587	-1.07527					757.221	0.982699	HILIC+
760.2194@0.98356956	0.00192043	93.8175	50.0753	1.87353					760.219	0.98357	HILIC+
800.5514@0.992654	0.0130666	3.6734	1.01455	3.62072					800.551	0.992654	HILIC+
594.485@1.1008205	0.011455	-9.39862	-1.28673	-7.30426					594.485	1.10082	HILIC+
74.0477@1.8186044	0.0439067	1.52176	3.90952	-2.56908					74.0477	1.8186	HILIC+
853.5822@2.7497973	0.00286258	1.87898	1.22033	1.53974					853.582	2.7498	HILIC+
809.5565@2.7606897	0.0303331	2.72678	-1.6682	4.54882					809.557	2.76069	HILIC+
853.5808@3.1040003	0.0277322	4.71592	1.64004	2.87549					853.581	3.104	HILIC+
897.6071@3.1859877	0.0245413	3.09839	1.38823	2.2319					897.607	3.18599	HILIC+
897.6074@3.3736944	0.021306	11.7841	1.98459	5.93783					897.607	3.37369	HILIC+
941.6338@3.5013196	0.0263674	10.3491	1.9498	5.30776					941.634	3.50132	HILIC+
985.6614@3.7434475	0.0277322	14.0961	1.20013	11.7455					985.661	3.74345	HILIC+
130.9541@3.868472	0.0330717	11.3594	-1.88639	21.4282					130.954	3.86847	HILIC+
851.5555@4.995949	0.0407312	3.59905	2.35318	1.52944					851.556	4.99595	HILIC+
765.5741@4.996196	0.00991972	-1.02378	-1.05552	1.03101					765.574	4.9962	HILIC+
792.0518@5.0990124	0.0403109	-1.25912	-1.81128	1.43853					792.052	5.09901	HILIC+
793.0614@5.100435	0.00448097	1.11239	-1.10825	1.23281					793.061	5.10044	HILIC+
758.5751@5.119908	0.00238021	-8.54499	-2.75522	-3.10138					758.575	5.11991	HILIC+
847.5394@5.13037	0.000687	1.24441	-1.08242	1.34697					847.539	5.13037	HILIC+
779.0436@5.1307282	0.00450438	-1.56219	3.86732	-6.04148					779.044	5.13073	HILIC+
891.5643@5.1376195	0.0271213	1.04519	-1.11244	1.16271					891.564	5.13762	HILIC+
766.0075@5.2081785	0.0263674	6.20538	-3.18974	19.7935					766.008	5.20818	HILIC+
765.5065@5.211259	0.0210427	13.0615	-1.45103	18.9525					765.506	5.21126	HILIC+
788.0213@5.305887	0.00286258	5.59635	-3.20127	17.9154					788.021	5.30589	HILIC+
795.5438@5.2100224	0.0201679	5.77903	1.27305	4.53952					795.544	5.21002	HILIC+
810.0339@5.394427	0.0105507	16.9118	-1.91736	32.4259					810.034	5.39443	HILIC+
809.533@5.4208436	0.00646734	12.7527	-3.80771	48.5587					809.533	5.42084	HILIC+
89.9703@5.5866003	0.013378	-8.19676	1.91521	-15.6985					89.9703	5.5866	HILIC+
810.6686@5.9169455	0.0353753	1.0146	1.34168	-1.32237					810.669	5.91695	HILIC+
782.6359@5.9626236	0.0306803	1.20668	2.32405	-1.92598					782.636	5.96262	HILIC+
919.5999@6.0101666	0.0363986	24.5203	-2.01913	49.5097					919.6	6.01017	HILIC+
554.4335@1.0600435	0.0263674	6.97021	-3.23921	22.578					554.433	1.06004	HILIC+
412.7665@5.048168	0.02568	1.16452	-1.42094	1.65471					412.767	5.04817	HILIC+
813.5759@4.97925	0.0407312	1.55318	-2.54221	3.9485					813.576	4.97925	HILIC+
265.8959@0.7313076	0.0439559	1.13162	-1.63405	-1.84913					265.896	0.731308	HILIC-
101.9403@0.96122897	0.0330517	-6.39518	-4.61519	1.38568					101.94	0.961229	HILIC-
916.533@1.027273	0.0037095	-4.41819	1.07524	4.75063					916.533	1.02727	HILIC-
100.9326@1.9834597	0.0439559	5.06535	1.64025	-3.08816					100.933	1.98346	HILIC-
135.901@2.8661466	0.0408163	4.26633	6.82232	1.59911					135.901	2.86615	HILIC-
813.5824@5.0489774	0.0305757	-1.67599	1.01658	1.70378					813.582	5.04898	HILIC-
979.9821@5.699984	0.0287718	-1.68455	-1.74714	-1.03715					979.982	5.69998	HILIC-
378.7436@5.4806514	0.0227707	-1.75096	1.34688	2.35833					378.744	5.48065	RPC18+
391.7406@5.5722976	0.0496039	2.55143	6.34739	2.48778					391.741	5.5723	RPC18+
400.7568@5.5718427	0.0295596	-1.05281	2.3414	2.46506					400.757	5.57184	RPC18+
765.4852@11.223851	0.0111276	-1.89051	1.13851	2.15237					765.485	11.2239	RPC18+
80.0177@0.8511813	0.0237082	-14.7058	-7.86688	1.86933					80.0177	0.851181	RPC18+
622.1335@0.9226994	0.0304409	-23.3954	2.0838	48.7514					622.134	0.922699	RPC18-
136.0343@1.3346133	0.00318293	-64.2035	-13.1276	4.89072					136.034	1.33461	RPC18-
882.3004@3.6466186	0.0353536	-6.10612	-13.1039	-2.14602					882.3	3.64662	RPC18-
921.8885@4.8617616	4.45883e-07	1.27753	59.1232	46.2792					921.889	4.86176	RPC18-
