# Supplementary material for: Identification of Altered Metabolic Pathways in Plasma and CSF in Mild Cognitive Impairment and Alzheimer’s Disease Using Metabolomics
Source: PLoS One. 2013 May 20;8(5):e63644. doi: 10.1371/journal.pone.0063644 (PMC3658985; doi:10.1371/journal.pone.0063644)
Supplement: Table S5 — Metabolites altered in CSF of MCI vs. CN. Data was generated using unpaired t-test. FC – fold change between indicated groups; MCI – mild cognitive impairment; CN – cognitively normal. Compound identification codes: CAS- Chemical Abstracts Service; KEGG- Kyoto Encyclopedia of Genes and Genomes; HMP- Human Metabolome Project; LMP ID- nonpolar lipid metabolite IDs. (XLSX) [file pone.0063644.s005.xlsx]

## Sheet: Sheet1
Supplementary Table 5. Metabolites altered in CSF of MCI vs. CN
Compound	p (Corr)	FC	CAS Number	KEGG ID	HMP ID	LMP ID	Mass	Retention Time	Ionization mode
Succinic anhydride	1.19185e-05	6.5214	108-30-5				100.015	1.02877	C18-
Citraconic acid	1.28015e-06	3.50268	498-23-7	C02226	HMDB00634		130.026	1.02854	C18-
2-Furoic acid	0.000121118	3.06678	88-14-2	C01546	HMDB00617		112.015	1.04007	C18-
threo-Isocitric acid	0.000149505	2.86574			HMDB01874		192.026	1.03475	C18-
Pyruvic acid	0.0006967	2.84339	127-17-3	C00022	HMDB00243	LMFA01060077	88.0158	1.00262	C18-
Netilmicin	0.00532694	2.22731					475.3	4.15053	HILIC+
Methionine	0.0341235	2.19881	63-68-3	C00073			149.052	1.39706	C18+
Ethosuximide	0.0107958	2.16404	77-67-8				141.079	1.24634	C18+
Granisetron metabolite	1.11803e-05	2.05528					344.183	1.21579	HILIC+
p-Aminobenzoic acid	0.0134098	2.00085	150-13-0	C00568	HMDB01392		137.048	0.944847	C18+
N-Didesethylquinagolide	9.92875e-05	1.95474					339.163	6.82038	C18-
Acetoin	0.0332224	1.83546	513-86-0	C00810	HMDB03243		88.0524	3.93547	C18+
dihydro-alpha-ergocryptine	0.0215791	1.80619					577.33	5.04485	C18+
Pro Pro	0.0250432	1.69365					212.115	2.16358	HILIC+
L-Alanine n-butyl ester	0.00213634	1.61294	359-79-8				145.109	1.00519	C18+
ETHOPROPAZINE	0.0057744	1.60517	1094-08-2	D03276			312.169	1.1095	HILIC-
Loratadine	0.0360443	1.58762	79794-75-5	C07081	HMDB05000		382.144	1.93609	HILIC-
bicyclo-PGE2	0.00213634	1.56528				LMFA03010034	334.216	5.28963	C18+
3alpha,6alpha,12alpha-Trihydroxy-7-oxo-5beta-cholan-24-oic Acid	0.01061	1.55404					422.268	5.67016	C18+
4'-Hydroxyminoxidil	2.20116e-06	1.55311	56828-37-6				247.105	1.10334	C18+
(24S)-1alpha,24-dihydroxy-22-oxavitamin D3 / (24S)-1alpha,24-dihydroxy-22-oxacholecalciferol + 2.8750935	0.00543291	1.46826				LMST03020058	418.308	2.87509	HILIC+
2-Methyl-3-ketovaleric acid	0.00450125	1.42819	14925-93-0		HMDB00408		130.062	3.74124	C18-
7,8-Didehydroastaxanthin	0.030629	1.41523				LMPR01070051	594.366	12.237	C18+
,4-Dihydroxyphenylpropionic acid	0.0114559	1.38147	1078-61-1	C10447	HMDB00423		182.056	3.73485	C18-
3-Aminopropanal	0.0332224	1.35069	352-92-1	C02229			73.0526	0.858432	C18+
S-(p-Azidophenacyl)glutathione	0.0123749	1.34704	73322-71-1	C11315			466.129	1.17693	C18+
3-(a-Naphthoxy)lactic acid	0.0461748	1.33688	10476-54-7				232.072	1.29517	C18-
Adriamycinone	0.0042716	1.33312	24385-10-2				414.098	2.04123	HILIC-
L-Glutamic acid dibutyl ester	0.020915	1.32913	4261-76-1				259.178	5.3399	C18+
Valine	0.0151955	1.3187	72-18-4	C00183			117.079	0.904249	C18+
Isoacitretin	0.0250757	1.3174	69427-46-9		HMDB03039		326.19	1.30349	HILIC-
Bifemelane (M4)	0.0384386	1.31181	101948-33-8				308.104	1.24392	C18+
Acyclovir	0.0105773	1.30978	59277-89-3	C06810			225.088	1.24823	C18+
5-Hydroxytryptophan	0.00431642	1.29067	895-09-6				220.083	3.2635	C18+
Mebeverine	0.0487843	1.25564	630-20-3				429.256	5.66824	C18+
2-Pyrrolidinone	0.0315434	1.25025	616-45-5	C11118	HMDB02039		85.0525	2.06534	HILIC+
Taurine	0.0261114	1.20915	107-35-7	C00245	HMDB00251		125.015	0.85459	C18-
Indoleacrylic acid	0.0419197	1.19124	1204-06-4	C00331	HMDB00734		187.063	3.68938	C18+
2-Amino-3-methyl-1-butanol	0.0272273	1.18727	473-75-6				103.1	5.74908	HILIC+
Tryptophan	0.0383408	1.16944	73-22-3	C00078			204.089	3.68932	C18-
Asymmetric dimethylarginine	0.0487843	1.15749	30344-00-4		HMDB03334		202.143	1.03526	C18+
13,14-dihydro-15-keto-PGF2alpha	0.012899	1.14199				LMFA03010027	354.242	11.9932	C18+
Gln Pro Lys	0.0314857	1.14074					371.216	4.82522	C18+
Dimercaprol	0.0151955	1.11733	59-52-9	C02924			141.028	0.777027	C18+
6-Hydroxynicotinic acid	0.0137856	-1.10822	5006-66-6	C01020			139.026	1.06071	HILIC-
Arginine	0.0370961	-1.16437	74-79-3	C00062			174.111	0.869756	C18-
3-dodecynoic acid	0.0401448	-1.22016					196.145	1.05131	HILIC-
Leu Leu Ala	0.026499	-1.22156					315.216	3.37976	C18+
Asn Gln Gln	0.039856	-1.22599					388.167	5.67667	C18-
Ala Met Lys	0.0455467	-1.2421					348.18	1.05373	HILIC-
Dihydrolevobunolol	0.000117973	-1.25297					293.202	11.0842	C18+
9-pentadecen-1-ol	0.0465139	-1.2609				LMFA05000050	243.257	3.96694	HILIC+
VALERYL SALYCILATE	0.00353079	-1.29273	64206-54-8				222.09	8.96136	C18+
2,5-Dimethoxycinnamic acid	0.0171941	-1.30317	10538-51-9		HMDB02370		208.073	0.901947	C18-
Nalidixic acid	0.0366024	-1.30516	389-08-2	C05079			232.086	2.04178	HILIC+
TUBAIC ACID	0.0210034	-1.30605	25277-45-6				220.074	1.96088	HILIC-
Pyridoxamine	0.0463916	-1.30804	85-87-0	C00534	HMDB01431		168.091	1.85295	HILIC+
ethylmalonic acid	0.00431376	-1.31059	601-75-2		HMDB00622		132.042	3.23492	C18-
Glu Ser	0.0156844	-1.31705					234.086	1.96535	HILIC-
BERGENIN	0.041039	-1.32171	477-90-7				328.08	2.07197	HILIC+
alpha,alpha-Trehalose	0.0384386	-1.34099	99-20-7	C01083			364.1	0.933816	C18+
3-Hydroxydodecanedioic acid	0.0033678	-1.34578	34574-69-1		HMDB00413		246.146	1.07714	HILIC-
5,7-nonadienoic acid	0.00148991	-1.35415					154.1	1.14116	HILIC+
Pyroglutamic acid	0.00526727	-1.3791	98-79-3	C01879	HMDB00267		129.042	1.29502	C18-
D-Biotin	0.0148028	-1.38535	58-85-5	C00120	HMDB00030		244.089	3.22264	C18+
Ala Ala Asp	0.0123749	-1.38886					275.112	0.935813	C18+
1a,1b-dihomo-PGJ2	0.0189358	-1.3923				LMFA03010158	362.246	1.03022	HILIC+
5-Hydroxyindoleacetic acid	0.00181376	-1.39842	54-16-0	C05635	HMDB00763		191.06	1.96735	HILIC-
Imidazolone	0.010463	-1.40441		C06195	HMDB04363		84.0321	1.61419	C18-
Embelin	0.0250757	-1.41199	550-24-3				294.183	0.815335	HILIC-
DALBERGIONE, 4-METHOXY-4'-HYDROXY-	0.0463916	-1.41867					270.087	3.24766	HILIC+
(R)-(+)-Citronellal	4.45522e-08	-1.42348		C09848		LMPR01020055	171.162	8.9476	C18+
3-Dehydroquinic acid	0.00585777	-1.42457	10534-44-8	C00944			190.047	1.24113	HILIC-
S-Succinyldihydrolipoamide	1.19185e-05	-1.42495		C01169	HMDB01177		307.091	0.965342	C18-
Pyrimethamine	0.00145858	-1.45453	58-14-0	C07391			248.082	1.96478	HILIC-
dodecanamide	1.61777e-05	-1.47521					199.193	1.13582	HILIC+
Gummiferol	0.0184219	-1.51038				LMFA05000014	286.085	0.955995	C18-
Diacetyl	0.0317435	-1.51239	431-03-8	C00741	HMDB03407		86.0362	2.95551	HILIC-
Tetrahydrofuran	0.00454995	-1.52652			HMDB00246		72.0575	3.91906	C18+
10-hydroxy-8E-Decene-2,4,6-triynoic acid	4.87663e-06	-1.5405					176.048	1.05172	HILIC+
9-lauroleic acid	0.0348277	-1.54284				LMFA01030041	198.161	1.08974	HILIC-
EB 1213	0.0308603	-1.60415				LMST03020682	480.325	1.0183	HILIC+
Urocanic acid	0.0169067	-1.6051	104-98-3	C00785	HMDB00301		138.043	2.90594	HILIC+
Pirenzepine	0.00145858	-1.61008	28797-61-7	C07508			351.171	0.715264	HILIC-
4-hydroxy enanthoic acid	0.0319634	-1.62345				LMFA01050017	163.12	5.87898	HILIC+
2-Hydroxy-3-(4-methoxyethylphenoxy)-propanoic acid	0.0119056	-1.632	56392-15-5				240.1	1.14737	HILIC-
CITROPTEN	0.0317615	-1.63705	487-06-9				206.059	2.34727	HILIC-
cyclohexylammonium	0.0204933	-1.64057	108-91-8				99.1044	1.20546	C18+
METHYL 7-DESHYDROXYPYROGALLIN-4-CARBOXYLATE	0.00162199	-1.66546	77-41-8				262.05	0.805915	HILIC-
cis-3-(6-Hydroxy-7-methoxy-5-benzofuranyl)acrylic acid - 0.9427811	0.0356816	-1.67072	64955-46-0				234.054	0.942781	C18-
5-(4-hydroxy-2,5-dimethylphenoxy)-2,2-dimethyl-Pentanoic acid (Gemfibrozil M1)	0.0498366	-1.71062	80373-12-2				266.154	0.818616	HILIC-
Tyr Pro	0.035553	-1.73273					278.129	1.22919	HILIC+
Testosterone sulfate	0.00604324	-1.74909	651-45-6	C00535	HMDB02833		368.163	0.722293	HILIC-
2H-1-Benzopyran-6-acetic acid, 7-hydroxy-8-methoxy-2-oxo-	0.00137818	-1.75047	71942-06-8				250.05	0.944337	C18-
Furafylline	0.0179321	-1.78673	80288-49-9				260.092	3.05344	HILIC+
PYROGALLIN	0.00115685	-1.84168	18483-80-2				204.041	1.97025	HILIC-
AMBELLINE	0.0149857	-1.88532	3660-62-6				331.144	2.06794	HILIC+
PURPUROGALLIN	0.00169239	-1.91947	569-77-7	C09964			220.038	0.955822	C18-
Methoxsalen Metabolite	0.00135673	-1.95034					236.067	1.96618	HILIC-
Methylglyoxal	0.000281419	-1.97821	78-98-8	C00546			72.0208	1.00745	HILIC-
Acetoacetic acid	0.00373297	-2.03532	541-50-4	C00164	HMDB00060	LMFA01060003	102.031	1.09336	HILIC-
Fumaric acid	9.13996e-05	-2.12034	110-17-8	C00122	HMDB00134		116.01	1.00541	HILIC-
Gualenate (Sodium Gualenate)	0.00260563	-2.1364	16915-32-5				278.097	1.94979	HILIC-
Lorazepam	0.0214837	-2.21756	846-49-1	C07082			320.013	2.88734	HILIC-
alpha-ketoglutarate	0.00135673	-2.32195	328-50-7				146.021	1.11333	HILIC-
2-Methylbutyrylglycine	0.00546165	-2.52759	52320-67-9		HMDB00339		159.089	6.56621	HILIC+
(22R)-1alpha,22,25-trihydroxy-23,24-tetradehydro-24a,24b-dihomo-20-epivitamin D3 / (22R)-1alpha,22,2	0.00585777	-3.16284				LMST03020399	456.322	1.02591	HILIC-
Lidocaine	0.0203987	-3.40255	137-58-6	C07073			234.173	3.36267	HILIC+
Tranexamic acid	0.0378282	-3.43388	1197-18-8	C12535			157.11	1.57357	HILIC+
(22E,24E)-1alpha,25-dihydroxy-22,23,24,24a-tetradehydro-24a-homovitamin D3 / (22E,24E)-1alpha,25-dih	0.00135673	-8.11207				LMST03020314	426.312	1.00707	HILIC-
DIALLYL SULFIDE	0	-16	592-88-1				114.049	1.2401	C18+
