# Supplementary material for: Identification of Altered Metabolic Pathways in Plasma and CSF in Mild Cognitive Impairment and Alzheimer’s Disease Using Metabolomics
Source: PLoS One. 2013 May 20;8(5):e63644. doi: 10.1371/journal.pone.0063644 (PMC3658985; doi:10.1371/journal.pone.0063644)
Supplement: Table S6 — Metabolites altered in plasma of AD vs. CN. Data was generated using unpaired t-test. FC – fold change between indicated groups; AD – Alzheimer’s Dsiease; CN – cognitively normal. Compound identification codes: CAS- Chemical Abstracts Service; KEGG- Kyoto Encyclopedia of Genes and Genomes; HMP- Human Metabolome Project; LMP ID- nonpolar lipid metabolite IDs. (XLSX) [file pone.0063644.s006.xlsx]

## Sheet: Sheet1
Supplementary Table 6. Metabolites altered in plasma of AD vs. CN
Compound	p-value(Corr)	Fold Change	Log FC	CAS Number	KEGG ID	HMP ID	LMP ID	Mass	Retention Time	Ionization mode
8-Amino-7-oxononanoate	0.000154497	5.07743	2.3441	4707-58-8	C01092			187.122	1.45146	+
phosphatidylethanolamine(20:4(5Z,8Z,11Z,14Z)/20:4(5Z,8Z,11Z,14Z))[U]	8.56192e-05	3.72041	1.89546				LMGP02010040	787.52	5.31675	+
Ethosuximide	0.0142478	2.41184	1.27013	77-67-8				141.079	4.78685	+
2-Methylbutyrylglycine	0.0395722	2.25569	1.17357	52320-67-9		HMDB00339		159.09	6.55588	+
1,3-DIPROPYL-8-CYCLOPENTYLXANTHINE [DPCPX]	2.48971e-06	2.24929	1.16947	102146-07-6				304.19	5.41082	+
DIHYDROFISSINOLIDE	0.0185498	2.13681	1.09546					514.26	5.42397	+
Met His Lys	0.0164004	2.10298	1.07243					414.204	9.99011	+
L-Urobilin	0.0163057	2.0907	1.06399	34217-90-8	C05793	HMDB04159		594.345	1.46342	+
p-Hydroxyaniline	0.0173167	2.08852	1.06248	123-30-8				109.052	0.845	+
Indoleacrylic acid	2.85633e-06	2.03925	1.02804	1204-06-4	C00331	HMDB00734		187.062	5.42204	-
2-oxo-4-hydroxy-hexanoic acid	0.00123698	2.02754	1.01973		C06762			146.057	1.48252	-
2,4-DICHLOROPHENOXYBUTYRIC ACID, METHYL ESTER	0.0413949	1.97977	0.985334					262.017	0.8354	-
myo-Inositol	0.0346176	1.95193	0.9649	87-89-8	C00137			202.046	2.82898	+
Hydroxyhydroquinone	0.0010314	1.95098	0.964199	533-73-3				126.031	0.713757	-
5beta-Androstan-3alpha-ol-17-one sulfate	0.00290238	1.93987	0.955957	977-36-6				370.18	7.18518	-
D-Biotin	0.000326829	1.85716	0.8931	58-85-5	C00120	HMDB00030		244.086	3.34014	+
Val Ser Lys	0.00061723	1.84926	0.886949					332.202	1.08497	+
phosphatidylethanolamine(18:1(11Z)/18:1(9Z))[U] + 2.416716	0.000864132	1.84455	0.883265				LMGP02010034	765.53	2.41672	+
N-Acetylarylamine	0.0458069	1.82833	0.870529	55576-55-1	C02558	HMDB01250		135.067	3.03337	-
Dehydroascorbic acid	0.000162429	1.80213	0.849707	490-83-5	C00425	HMDB01264		174.016	1.98085	-
ARECOLINE	0.0194839	1.79378	0.843005	300-08-3	C10129			155.095	1.47905	+
L-gamma-Cyano-gamma-aminobutyric acid	0.00026607	1.79253	0.841997	31883-84-8				128.058	0.924198	-
gamma-Hydroxyphenylbutazone glucuronide	0.00118093	1.75151	0.808601					500.176	9.53715	-
Galbeta1-4GlcNAcbeta-Sp	0.00987391	1.65368	0.725681	338971-38-3				452.17	9.21742	+
3alpha,12alpha,25-trihydroxy-5beta-cholestan-7-one	0.0476751	1.6459	0.718877					472.351	1.07319	+
Pizotyline	0.000646881	1.63374	0.708175	15574-96-6				295.142	3.76807	+
DL-2-Aminooctanoic acid	0.0218196	1.59648	0.674899	664-90-6		HMDB00991		159.125	6.14302	+
GPSer(16:0/18:1(11Z))	0.00103908	1.56843	0.649321				LMGP03010007	783.494	5.38183	+
thyrotropin releasing hormone	0.00687795	1.56388	0.645131	24305-27-9				362.169	8.96678	-
Purine - 5.6426544	0.0011625	1.54958	0.631878	120-73-0	C00465	HMDB01366		120.044	5.64265	-
(23R,25R)-1alpha,25-dihydroxyvitamin D3 26,23-lactone / (23R,25R)-1alpha,25-dihydroxycholecalciferol	0.018748	1.5209	0.604926				LMST03020122	444.286	5.69863	+
epsilon-Caprolactam + 6.236251	0.0100862	1.47634	0.562025	105-60-2				113.084	6.23625	+
Propionylglycine methyl ester	0.00280528	1.46697	0.552838			HMDB00813		145.073	2.06384	+
Dimethylglycine	0.0132413	1.43407	0.520116	1118-68-9	C01026	HMDB00092		103.063	2.80442	+
(2-Chlorophenyl)diphenylmethane	0.019426	1.43129	0.517317	56153-60-7				278.086	8.36037	+
Phe Ala Arg	0.00298203	1.41123	0.496957					392.217	14.1351	-
2-Pyrrolidinone	0.00565741	1.39458	0.479828	616-45-5	C11118	HMDB02039		85.0525	2.83198	+
3alpha,6alpha,12alpha-Trihydroxy-7-oxo-5beta-cholan-24-oic Acid	0.0164004	1.3945	0.47975					422.268	5.65823	+
Met Glu Cys	0.00710539	1.39368	0.478895					381.104	0.857629	+
Thr Ser Gln	0.00447126	1.38719	0.472165					334.148	5.82163	-
CARYLOPHYLLENE OXIDE	0.0132413	1.38633	0.471269	1139-30-6				206.167	1.06475	+
Glutaral (Glutaraldehyde)	0.0264272	1.37738	0.461927	111-30-8	C12518			100.052	1.14612	+
N(pai)-Methyl-L-histidine	0.00842137	1.37097	0.455202	368-16-1	C01152			169.085	3.64641	+
Diaminopimelic acid	0.048361	1.34434	0.426903	583-93-7	C00666	HMDB01370		190.093	0.903883	+
3-oxo-4-pentenoic acid	0.0419076	1.3376	0.419646					114.032	2.56161	+
N-Acetylputrescine	0.00614499	1.33147	0.413016	5699-41-2	C02714	HMDB02064		130.11	1.1494	+
S-Methylpenicillamine	0.0332568	1.30862	0.388046	29913-84-6				163.062	3.9686	+
Creatine	0.0235194	1.27423	0.349623	6020-87-7	C00300	HMDB00064		131.069	0.94929	-
Glu Ser + 1.2297873	0.00987391	1.26344	0.337355					234.086	1.22979	+
Val Gly	0.00980719	1.26073	0.334265					174.099	1.03936	-
Glutaconic acid	0.00113587	1.24007	0.310421	1724-02-3	C02214	HMDB00620		130.026	0.706151	-
isoamyl nitrite	0.0474654	1.23708	0.306933			HMDB02786		117.079	1.4071	+
Lecanoric acid	0.032844	1.23118	0.300036	480-56-8	C02868		LMPK02000008	318.072	10.8115	+
Uric acid	0.0437847	1.20517	0.269236	69-93-2	C00366	HMDB00289		168.028	3.50873	-
10-hydroxy-11-dodecenoic acid	0.00230387	1.2009	0.264121					214.158	0.89833	-
5-Acetyl-4-methylthiazole	0.0200015	1.16165	0.216173	38205-55-9				141.025	1.50922	+
1-Methyladenosine	0.00737845	1.16083	0.215156	15763-06-1	C02494	HMDB03331		281.114	6.05915	+
6-Hydroxynicotinic acid	0.0443072	1.10948	0.149881	5006-66-6	C01020			139.026	6.16879	-
Doxapram	0.0474825	1.07285	0.101443	309-29-5				378.231	13.1542	+
2,4-DINITROPHENOL	0.0368456	-1.04468	-0.0630655	51-28-5				184.011	6.65125	-
3-Hydroxy-4-methoxyphenylacetic acid	0.028462	-1.07571	-0.105286	1131-94-8				182.058	8.97526	+
methyl 8-[2-(2-formyl-vinyl)-3-hydroxy-5-oxo-cyclopentyl]-octanoate	0.0154431	-1.10403	-0.142775					310.176	8.99831	-
GPSer(18:0/20:4(5Z,8Z,11Z,14Z))	0.0268494	-1.18003	-0.238822				LMGP03010039	871.551	5.12824	-
THIODIGLYCOL	0.0367107	-1.18605	-0.246161	111-48-8				122.04	4.75002	-
Indole	0.0354967	-1.1881	-0.248655	120-72-9	C00463	HMDB00738		117.057	3.64728	-
KOBUSONE	0.0381445	-1.19811	-0.260761	24173-71-5				222.161	8.96499	-
Tryptophan	0.0053915	-1.20194	-0.265359	73-22-3	C00078			204.089	5.52464	-
9-amino-nonanoic acid	0.00231795	-1.21764	-0.284086					173.142	4.48268	+
Uridine	0.0116825	-1.21891	-0.285591	58-96-8	C00299	HMDB00296		244.069	1.63079	-
Methionine	0.0379086	-1.21919	-0.285922	63-68-3	C00073			149.05	5.83178	-
Isoquinoline N-oxide	0.0376488	-1.24718	-0.318675	1532-72-5				145.052	5.74843	-
2-Methyl-3-ketovaleric acid	0.0381418	-1.25705	-0.330045	14925-93-0		HMDB00408		130.063	2.36822	-
Succinic anhydride	0.00451314	-1.26299	-0.336839	108-30-5				100.016	1.85428	-
Cilastatin	0.00685653	-1.26865	-0.343292	82009-34-5	C01675			358.158	5.63451	-
3,3,45-Tetrahydroxystilbene	0.0132413	-1.26908	-0.343783			HMDB04215		244.071	3.59323	+
phosphatidylethanolamineNMe(18:1(9Z)/18:1(9Z))[U]	0.025473	-1.2797	-0.355805				LMGP02010333	803.566	5.12521	-
Mannitol	0.000145916	-1.2841	-0.360758	69-65-8	C00392	HMDB00765		242.099	0.843963	-
Indole-3-ethanol	0.0192333	-1.2879	-0.365024	526-55-6	C00955	HMDB03447		183.067	5.038	+
1-(11E-octadecenoyl)-rac-glycerol	0.0392615	-1.29496	-0.372909					356.294	1.11732	+
Pergolide	0.0108541	-1.29673	-0.374876	66104-22-1	C07425			314.186	1.09058	+
1-Hydroxy-2-naphthoic acid	0.0301256	-1.29912	-0.377535	86-48-6				188.048	4.33628	-
Ritodrine glucuronide	1.20132e-05	-1.30056	-0.379131	129464-58-0				463.181	6.10438	-
Cys Tyr Cys	0.00460424	-1.31259	-0.392411					387.089	1.63218	-
EUPATORIOCHROMENE	0.0152159	-1.31599	-0.396144	19013-03-7	C09006			218.093	1.17969	+
3-Methyl-2-oxovaleric acid	0.0222128	-1.31851	-0.398905	1460-34-0	C00671	HMDB00491		130.062	3.88997	-
Arginine	0.0185498	-1.32269	-0.403476	74-79-3	C00062			174.112	8.33826	+
EMODIC ACID	0.0421152	-1.32739	-0.408592	478-45-5				300.026	4.83789	-
Lactaldehyde	0.0162182	-1.34405	-0.42659	598-35-6	C00424	HMDB03052		74.0369	1.39593	-
Flavin adenine dinucleotide (FAD)	0.00685653	-1.34474	-0.427331	146-14-5	C00016			831.163	0.759713	-
PRISTIMEROL	0.0222551	-1.34513	-0.427745					466.308	0.822976	-
10,11-epoxy-chlorovulone I	0.0246503	-1.34976	-0.432701				LMFA03120012	396.17	1.18288	-
1-(2-Pyrimidyl)piperazine	0.0272782	-1.3589	-0.442443	20980-22-7				164.107	4.81569	+
AGELASINE	0.00104556	-1.36062	-0.444268					421.322	5.41659	+
Gibberellin A9	0.0265502	-1.36747	-0.451514		C11863		LMPR01040080	316.165	8.97571	+
Glucoheptonic acid	0.0186427	-1.36789	-0.451951	23351-51-1				226.07	5.48907	+
4-hydroxy pelargonic acid	0.0125734	-1.37128	-0.455528				LMFA01050026	174.124	1.1688	-
3E,13Z-octadecadien-1-ol	0.0125299	-1.37239	-0.456692				LMFA05000048	266.259	1.07026	+
Vigabatrin	0.019587	-1.37984	-0.464502	68506-86-5	C07500			129.079	5.88496	+
Trp Gly Phe	0.00643256	-1.38469	-0.469568					408.18	3.64966	+
Ser Asp Gly	0.00737432	-1.3858	-0.470718					277.092	5.64039	-
HYDROLYSIS PRODUCT OF BUSSEIN - 1.1705549	0.00797827	-1.40212	-0.487606					648.239	1.17055	-
GPGro(17:0/20:4(5Z,8Z,11Z,14Z))	0.0138462	-1.40274	-0.488243				LMGP04010006	801.548	5.128	-
2beta,3beta-Dihydroxy-6-oxo-5alpha-chol-7-en-24-oic Acid	0.000755646	-1.43417	-0.52022					404.253	0.914418	-
phosphatidylethanolamine(O-16:0/22:5(4Z,7Z,10Z,13Z,16Z))	0.00861011	-1.43831	-0.524376				LMGP02020006	811.569	4.99876	-
25-hydroxy-26,27-dimethylvitamin D3 / 25-hydroxy-26,27-dimethylcholecalciferol	0.0128578	-1.44386	-0.529935				LMST03020416	428.367	1.02204	+
3-(a-Naphthoxy)lactic acid glucuronide	0.0465519	-1.44598	-0.53205	110300-11-3				408.104	0.884045	+
METHYL 7-DESHYDROXYPYROGALLIN-4-CARBOXYLATE	0.00493005	-1.4616	-0.547548	77-41-8				262.048	3.64647	-
9,12-dioxo-dodecanoic acid	0.0449352	-1.46541	-0.551302					228.135	1.25524	-
Acetoin	0.00980719	-1.47174	-0.55752	513-86-0	C00810	HMDB03243		88.0519	3.16378	-
3beta-ACETOXYDEOXYANGOLENSIC ACID, METHYL ESTER	0.00178003	-1.47335	-0.5591					514.26	1.04964	-
Met Trp Gln	0.0397284	-1.47389	-0.559625					463.188	5.03008	+
O-Desmethylnaproxen	0.00209197	-1.47467	-0.560392	52079-10-4				216.078	2.65728	-
OXOLINIC ACID	0.0306419	-1.48369	-0.56919	14698-29-4				261.064	5.83171	-
GlcAbeta-Cer(d18:1/18:0)	0.00135837	-1.50396	-0.588765					741.574	5.05972	+
Bilirubin	0.00242836	-1.52565	-0.609424	635-65-4	C00486	HMDB00054		584.263	14.5622	+
3'-Methoxy-E,E-dienoestrol	0.013826	-1.53729	-0.620392	76122-54-8				318.124	2.11954	+
Xanthine	0.0033742	-1.56515	-0.6463	69-89-6	C00385	HMDB00292		152.032	1.9075	-
Sedoheptulose	0.00163505	-1.57279	-0.65333	3019-74-7	C02076	HMDB03219		210.073	2.03837	-
BEPRIDIL	0.0195079	-1.57601	-0.656277	74764-40-2				366.267	1.0804	-
TEGASEROD	0.0123339	-1.59251	-0.671304	145158-71-0				301.188	3.66192	+
Met His Lys	0.0221588	-1.59622	-0.674656					414.205	0.97909	-
Acenocoumarol	0.00652173	-1.59784	-0.676123	152-72-7				353.091	0.746335	-
2-Naphthaleneacetic acid, 6-hydroxy- - 2.938551	0.036855	-1.63392	-0.708334	10441-46-0				202.063	2.93855	-
Acetamide	0.00134848	-1.64698	-0.719827	60-35-5				59.037	0.890293	+
phosphatidylethanolamineNMe(18:2(9Z,12Z)/18:2(9Z,12Z))[U]	0.045589	-1.64795	-0.720673				LMGP02010332	753.535	5.14809	+
1-octadecanoyl-rac-glycerol	0.00950239	-1.65369	-0.725686					358.311	1.07046	+
7-Hydroxyoctanoic acid	0.039227	-1.67072	-0.740471	17173-14-7		HMDB00486		160.109	1.18379	-
3,7,12-Trioxochola-1,5-dien-24-oic Acid	0.00644469	-1.68057	-0.748948					398.21	0.895593	-
9R-hydroxy-10E-octadecenoic acid	0.0256056	-1.68879	-0.755987					298.253	1.05346	+
D-Leucic acid	0.00797391	-1.68932	-0.756442	20312-37-2	C03264	HMDB00624		132.079	1.63202	+
12-amino-dodecanoic acid	0.00297764	-1.69689	-0.76289					215.188	1.20855	+
SULBACTAM	0.00652173	-1.7049	-0.769691					233.036	1.96855	-
5-octadecylenic acid	0.00121781	-1.72173	-0.78386				LMFA01030065	282.254	1.9779	-
9-chloro-10-hydroxy-hexadecanoic acid + 1.4075756	0.013826	-1.73274	-0.793057		C13949			306.195	1.40758	+
4-Pyridoxic acid	0.0355173	-1.73402	-0.794124	82-82-6	C00847	HMDB00017		183.053	2.82088	+
7,12-Dioxo-5beta-cholan-24-oic Acid	0.0128578	-1.74779	-0.805531					388.264	1.06982	+
PYROGALLIN	8.13881e-06	-1.75231	-0.809258	18483-80-2				204.042	1.96525	-
Galabiosylceramide (d18:1/12:0)	0.019426	-1.78131	-0.832937			HMDB04831		827.544	14.6798	+
10-hydroxy-2E,8E-Decadiene-4,6-diynoic acid	0.00428852	-1.78405	-0.835158					180.079	1.15284	+
Testosterone sulfate	0.00667081	-1.80877	-0.85501	651-45-6	C00535	HMDB02833		368.162	0.730685	-
phosphatidylethanolamine(18:0/20:4(5Z,8Z,11Z,14Z))[U] - 5.053175	0.036855	-1.8494	-0.887054				LMGP02010027	827.565	5.05318	-
(+/-)-13-HDoHE	0.0209292	-1.85716	-0.893099				LMFA04000029	344.235	1.13387	-
Imidazolone	0.00809426	-1.88506	-0.914608		C06195	HMDB04363		84.0322	0.679581	-
Diglycolic acid	0.0222128	-1.91503	-0.937367			HMDB02317		134.021	1.05656	-
Queuine	0.00205382	-1.91572	-0.937888	72496-59-4	C01449	HMDB01495		277.116	1.11118	+
Urea	0.00614499	-1.92038	-0.941394	57-13-6	C00086	HMDB00294		60.0326	0.651274	+
6alpha-Hydroxycastasterone	0.0145056	-2.07487	-1.05302				LMST01030128	466.365	1.09184	+
Nalorphine	0.0336704	-2.1316	-1.09194					311.155	1.0984	+
alpha-hydroxyisobutyrate	0.00264585	-2.14563	-1.1014	594-61-6		HMDB00729		104.047	2.68375	-
Norcodeine	0.0383848	-2.32427	-1.21678	467-15-2				285.137	9.13433	+
VALERYL SALYCILATE	0.0251319	-2.6542	-1.40828	64206-54-8				222.089	7.71146	+
Biliverdin IX	5.85411e-05	-2.70973	-1.43815	114-25-0	C00500	HMDB02309		582.25	1.40454	+
Hypoxanthine	0.0116828	-3.03752	-1.60289	68-94-0	C00262	HMDB00157		136.039	2.64409	+
(22S)-1alpha,22,25-trihydroxy-23,24-tetradehydro-24a,24b-dihomo-20-epivitamin D3 / (22S)-1alpha,22,2	0.00394158	-3.05542	-1.61137				LMST03020400	456.321	13.6027	-
