# Supplementary material for: Identification of Altered Metabolic Pathways in Plasma and CSF in Mild Cognitive Impairment and Alzheimer’s Disease Using Metabolomics
Source: PLoS One. 2013 May 20;8(5):e63644. doi: 10.1371/journal.pone.0063644 (PMC3658985; doi:10.1371/journal.pone.0063644)
Supplement: Table S10 — List of medication for participants in CN, MCI and AD groups. Table represents medications used by each study participant at the time of sample collection. Similar medication is highlighted in bold. MCI – mild cognitive impairment; CN – cognitively normal, AD – Alzheimer’s Disease. (XLSX) [file pone.0063644.s010.xlsx]

## Sheet: Sheet1
Supplemenatry Table 10. List of medication for participants in CN, MCI and AD groups.
CN	MCI	AD
ADVAIR DISKUS	Acetaminophen	ACETAMINOHEN
ALENDRONATE	ADVAIR DISKUS	ACTONEL
AMBIEN	ALENDRONATE	ALBUTEROL
ARTHROTEC	ALLEGRA	ALENBRONATE SOD
ASA	ALLERGY RELIEF	Alendronate
Asprin	AMBIEN PRN	ARICEPT
ATENOLOL	AMLODIPINE	ASA
Atorvastatin	ASA	Ascorbic
BECONASE AQ	Asprin	Asprin
CALCIUM W/ VITAMIN D	ATENOLOL	Bupropion
CAYENNE	Atorvastatin	CALCITRAL
CELLUVISE	ATROVENT	CALCIUM
CENTRUM SILVER	CALCIUM	Calcium_Carbonate
CITRACAL	CALCIUM CITRATE	Calcium_vitamin_D
CLARITAN	CALCIUM W/ VITAMIN D	CELEXA
COLACE	CALTRATE 600 PLUS	CITRACAL
COMBIVENT	CARBIDOPA/LEVADOPA	CLONAZEPAN
COZAAR	CENTRUM	COSOPT 2
Cyanoccobalamin	CITALOPRAM	DIGOXIN
DITROPAN	CLARITAN	DILTIAZEM
DYAZIDE	DOXYCYCLINE	DIPHENHYDRAMINE
EFFEXOR XR	ENALAPRIL	DOCUSATE SODIUM
ENALAPRIL	FIBER CHOICE SUGAR FREE	DONEPEZIL HCL
Ergocalciferol	FISH OIL	DOXAZOSIN
FAMOTIDINE	FLAXSEED OIL	ECOTRIN
FISH OIL	FLONASE	ENALAPRIL
FLAXSEED OIL	FLUTICASONE PROPIONATE	Enalapril
FOSAMAX	FOLTX	FINASTERIDE
GARLIC	FOSAMAX	FISH OIL
GLUCOPHAGE	GLUCOSAMINE	FOLIC ACID
GLUCOSAMINE CHONDROITIN	GLUCOSAMINE/CHONDROITIN	FUROSEMIDE
GLUCOSAMINE HCL	GLUCOTROL	Galaneamine
GLUCOSAMINE SULFATE	HCTZ	GEMFIBROZIL
HCTZ	HYDROCORTISONE ACETIC ACID	GLUCOPHAGE
LEVOTHYROXINE	IBUPROFEN	GLUCOSAMINE CHONDROITIN
LIPITOR	KETOCONAZOLE	GLYBURIDE
LISINOPRIL	LEVOTHYROXINE	Hydrochlorothiazide
LOSARTAN	LIPITOR	IMDUR
MEMORY CAPSULE	LISINOPRIL	Levothyroxine
METFORMIN	LORATADINE	LIPITOR
METOPROLOL TARTRATE	LORAZEPAM	LISINOPRIL
METROGEL	LOVASTATIN	LOVARTAN
MIRTAZAPINE	MAGNESIUM	LOVASTATIN
MONOPRIL	METFORMIN	METFORMIN
MVI	METOPROLOL	METHOTREXATE
NIFEDIPINE	Multivitamin	METOPROLOL
NORTRIPTYLINE	MURO	METRONIDAZOLE
NORVASC	MVI	MEVACOR
OCUVITE	MVI WITH MINERALS	Mirtazapine
OMEPRAZOLE	NASACORT AQ	Multivitamin
PAXIL	OCUVITE	MVI WITH MINERALS
PRILOSEC	OMEGA 3 FISH OIL	NASONEX
PROST AVAN	OMEPRAZOLE	NEXIUM
REFRESH	PHILLIPS COLON HEALTH	NITROGLYCERIN
REPLENEX	PLAVIX	NORVASC
SANCTURA	PREMARIN	OMEPRAZOLE
SAW PALMETTO	PRILOSEC	Pantoprazole
SERAX	REFRESH DROPS	PEPCID
SIMVASTATIN	REFRESH TEARS	PLAQUENIL
SPIRIVA WITH HANDIHALER	Rivastigmine	Potassium_chloride
TERAZOSIN	ROPINIROLE	PREDNISONE
TOPROL XL	SENOKOT	PRIMIDONE
TYLENOL	SIMVASTATIN	REMINYL
VIT D	SYNTHROID	ROBATHOL BATH OIL
VITALITY FOR MEN	TOPROL XL	Sertraline
VITAMIN B12	TRIAMCINOLONE ACETONIDE	SIMVASTATIN
VITAMIN C	TRIAMTERENE/HCTZ	SYNTHROID
WELLBURTIN XL	TRIPLE OMEGA	TERAZOSIN
ZESTRIL	VITAMIN B12	TESTOSTERONE CYPIONATE
ZOCOR	VITAMIN C	TRAVOPROST
	VITAMIN D3	TYLENOL
	VITAMIN E	Valsartin
	VITRON C	VIAGRA
	XALATAN	VITAMIN B12
	ZOCOR	VITAMIN C
		VITAMIN D
		Vitamin_E
		ZANTAC
		ZOCOR
